# Supplementary material for: Interlaboratory comparison of culture- and PCR-based methods for Legionella pneumophila detection in drinking water samples
Source: Appl Environ Microbiol. 2025 May 29;91(6):e00236-25. doi: 10.1128/aem.00236-25 (PMC12175499; doi:10.1128/aem.00236-25)
Supplement: Table S1 — Participating laboratories, samples analyzed, and methods performed. [file aem.00236-25-s0002.xlsx]

## Sheet: Table S1
Table S1. Participating laboratories, samples analyzed and methods performed
	Laboratory	Affiliation	Sampled buildings	Number of sampled structures	Number of analyzed samples	Mean Temperature of water samples	Disinfection treatment	Culture (ISO 11731 2017)	Legiolert (100mL)	Legiolert (10 mL)	Real Time PCR (standard)	Real Time PCR (Exp1)	Real Time PCR (Exp2)	Culture method	Real time PCR platform	Accreditation
1	Analitical Biology Unit, Bologna	ARPA Reggio Emilia	hotel, private buildings, hospital	5	25	45	Yes	Yes	Yes	No	Yes	No	Yes	Membrane filtration followed by a washing procedure	Real Time PCR CFX96 - Biorad.	Yes
2	Food and Microbiology Laboratory	ARPA Friuli Venezia Giulia	office building, hospital, hotel, school, Spa	12	27	45	Yes	Yes	Yes	No	Yes	Yes	No	Membrane filtration followed by a washing procedure	Real Time PCR CFX96 - Biorad.	Yes
3	Biological Agent Risk Laboratory	INAIL	hospital, office building	3	25	25	Yes	Yes	No	No	Yes	No	Yes	Membrane filtration followed by a washing procedure	Rotor-Gene Q 5-Plex	ongoing
4	National reference laboratory for legionella infection	Istituto Superiore di Sanità	hotel, hospital	7	24	50	Yes	Yes	Yes	No	Yes	No	Yes	Membrane filtration followed by a washing procedure	Rotor-Gene Q 5-Plex	ongoing
5	Prevention Laboratory	ATS-Milano	hospital	4	25	41	No	Yes	Yes	No	Yes	No	Yes	Membrane filtration followed by a washing procedure	Rotor Gene Q 5-Plex Qiagene	ongoing
6	Multisites Laboratory U.O. Biology	ARPAM	private home, hotel	8	19	28.4	No	Yes	Yes	Yes	No	No	No	Membrane filtration followed by a washing procedure	-	Yes
7	Microbiological analysis Laboratoy	ARPA Piemonte	private home, accomodation site, hospital	11	26	45	Yes	Yes	Yes	No	Yes	Yes	No	Membrane filtration followed by a washing procedure	Real Time PCR CFX96 - Biorad.	Yes
8	Interdisciplinary Department of Medicine	Università degli Studi di Bari	Hospital	4	25	29.3	Yes	Yes	Yes	No	Yes	Yes	No	Membrane filtration followed by a washing procedure	Real Time PCR CFX96 - Biorad.	Yes
9	Regional Reference laboratory for surveillance and control of legionellosis	Università degli Studi di Palermo	hospital	1	25	31	Yes	Yes	Yes	No	Yes	Yes	No	Membrane filtration followed by a washing procedure	Applied Biosystems QuantStudio 3 - Thermofisher scientific	ongoing
10	Public Health Laboratory USL TC Reference Center of the Tuscany Region for Legionellosis	ARPA Toscana	hospital	5	26	29	ND	Yes	Yes	No	Yes	Yes	No	Membrane filtration followed by a washing procedure	Real Time PCR CFX96 - Biorad.	Yes
11	Regional Reference laboratory for environmental surveillance of legionellosis	APPA Trento	private home, accomodation site, hospital, barracks	10	25	45.3	Yes	Yes	Yes	No	Yes	No	No	Membrane filtration followed by a washing procedure	Real Time PCR CFX96 - Biorad.	Yes
12	Microbiology laboratory	ARPA Valle D’Aosta	public building, hospital, hotel		25	35.6	No	Yes	No	No	Yes	Yes	No	Membrane filtration followed by a washing procedure	Real Time PCR CFX96 - Biorad.	Yes
13	Regional Department of Laboratories Biological Analysis Service EST Laboratory	ARPA Veneto		10	30	45	Yes	Yes	Yes	No	Yes	No	Yes	Membrane filtration followed by a washing procedure	Real Time PCR CFX96 - Biorad.	Yes
14	Acea Elabori	Acea	office building	1	10	21	No	Yes	Yes	No	Yes	No	Yes	Membrane filtration followed by a washing procedure	Real Time PCR CFX96 - Biorad.	Yes
15	Biological laboratory	Gruppo Veritas	municipal water system	21	25	40.6	Yes	Yes	Yes	No	Yes	Yes	No	Membrane filtration and direct placing of the membrane filter on culture media	QuantStudio 5 Real time PCR Thermofisher scientific	yes
16	Biological sector laboratories	Heratech group	office building	11	26	29	No	Yes	Yes	No	Yes	Yes	No	Membrane filtration and direct placing of the membrane filter on culture media	Real Time PCR CFX96 - Biorad.	Yes
17	Sterimed	Sterimed	private home, private company, public and private office, hotel	9	24	36	Yes	Yes	Yes	No	Yes	Yes	No	Membrane filtration followed by a washing procedure	QuantStudio 5 Real-Time PCR Systems - Thermofisher scientific	No
18	Center of research	Capgroup	private home, municipal water system	25	25	12.5	No	Yes	Yes	No	Yes	No	Yes	Membrane filtration followed by a washing procedure	Real Time PCR CFX96 - Biorad	Yes
19	Alma Mater Studiorum	Università degli studi di Bologna	office buildings, hospital, hotel, university	9	31	42	Yes	Yes	Yes	Yes	Yes	No	No	Membrane filtration followed by a washing procedure	Applied Biosystem Step one	ongoing
20	Department of Biomedical, Metabolic and Neuroscience Sciences, Public Health Section	Università degli studi di Modena	Hospitals	3	26	40	Yes	Yes	Yes	Yes	Yes	No	No	Membrane filtration followed by a washing procedure	Real Time PCR CFX96 - Biorad	ongoing
21	Regional reference laboratory for environmental surveillance of legionellosis, Department of Salerno	ARPA Campania	hotels, hospitals	8	25	44	Yes	Yes	Yes	Yes	Yes	No	No	Membrane filtration followed by a washing procedure	Real Time PCR CFX96 - Biorad	ongoing
22	Regional Reference Laboratory for Environmental Diagnosis of Legionella	Università degli studi di Cagliari	private home, accomodation site, public buiding, hospital, prison	12	25	40	Yes	Yes	Yes	Yes	Yes	No	No	Membrane filtration followed by a washing procedure	STRATAGENE MX 3000 P	Yes
23	Department of Medical, Surgical Sciences and Advanced Technologies	Università degli studi di Catania	hospital, private home	12	26	36	No	Yes	Yes	Yes	Yes	No	No	Membrane filtration followed by a washing procedure	Applied Biosystems QuantStudio 7 flex Real-Time PCR System	ongoing
24	Regional Reference Laboratory for Clinical and Environmental Surveillance of Legionellosis	Università degli studi di Messina	private home, hotel, hospital	1	25	25	Yes	Yes	Yes	Yes	Yes	No	No	Membrane filtration followed by a washing procedure	Real Time PCR CFX96 - Biorad	ongoing
25	Department of Health Sciences	Università di Genova	hospital, private home	4	25	41	Yes	Yes	Yes	Yes	No	No	No	Membrane filtration followed by a washing procedure	-	Yes
26	Regional environmental protection agency, water biomonitoring section	ARPA Umbria	private home, public building, hotel, hospital	5	33	43.2	No	Yes	Yes	Yes	No	No	No	Membrane filtration followed by a washing procedure	-	Yes
27	Public Health Laboratory, Brescia	ATS- Brescia	hotel, hospital	7	29	38	Yes	Yes	Yes	Yes	No	No	No	Membrane filtration followed by a washing procedure	-	Yes
28	Regional Reference Center Legionella Provincial District, L'Aquila	ARTA Abruzzo	private homes, wellness center, hotels, hospitals	12	25	32	No	Yes	Yes	No	No	No	No	Membrane filtration followed by a washing procedure	-	Yes
29	Regional environmental protection agency Reggio Emilia	ARPA Reggio Emilia Sezione Reggio Emilia	hospital, private home	7	27	34	Yes	Yes	Yes	No	No	No	No	Membrane filtration followed by a washing procedure	-	No
30	Environment and Health Service, Integrated Prevention and Laboratories Department, Lazio	ARPA Lazio	hotel, office building, hospital, private company, gym	11	25	25	No	Yes	Yes	No	Yes	No	Yes	Membrane filtration followed by a washing procedure	Real Time PCR CFX96 - Biorad	Yes
31	Bionaturalistic Laboratory	ARPA Calabria	private homes, hospitals	8	25	36	No	Yes	Yes	No	No	No	No	Membrane filtration followed by a washing procedure	-	ongoing
32	Microbiology laboratory	ARPA Basilicata	private buildings		25	ND	No	Yes	Yes	No	Yes	No	Yes	Membrane filtration followed by a washing procedure	Real Time PCR CFX96 - Biorad	Yes
33	Analysis Laboratory	Acquevenete spa	private homes, office buildings	2	25	40	No	Yes	Yes	Yes	Yes	Yes	No	Membrane filtration followed by a washing procedure	CFX96 Deep Well BIO-RAD	Yes
