# Supplementary material for: Interlaboratory comparison of culture- and PCR-based methods for Legionella pneumophila detection in drinking water samples
Source: Appl Environ Microbiol. 2025 May 29;91(6):e00236-25. doi: 10.1128/aem.00236-25 (PMC12175499; doi:10.1128/aem.00236-25)
Supplement: Table S2 — Raw results of spread-plate culture, Legiolert, and DI-Check Legionella pneumophila methods. [file aem.00236-25-s0003.xlsx]

## Sheet: Foglio1
Table S2. Raw results of spread-plate culture, Legiolert and DI-Check Legionella pneumophila methods, reported by each participating laboratory.
Laboratory	Sample	Spread-plate culture CFU/L	MPN confirmed/10mL	MPN confirmed/100mL	DI-Check Legionella pneumophila Standard protocol	DI-Check Legionella pneumophila Exp1 procedure	DI-Check Legionella pneumophila Exp2 procedure
Regional Reference Center Legionella Provincial District, L'Aquila	1	60000	905	2272.6	ND	ND	ND
	2	20000	142	1368
	3	<100	0	0
	4	<100	0	0
	5	<100	0	0
	6	<100	0	0
	7	400	0	66
	8	100	0	0
	9	1000	0	0
	10	10000	0	103
	11	<100	0	0
	12	<100	0	0
	13	<100	0	0
	14	1000	22	42
	15	500	23	22
	16	300	0	3
	17	200	43	92
	18	300	43	31
	19	200	0	2
	20	100	0	1
	21	<100	0	0
	22	100	0	1
	23	1000	223	188
	24	300	22	36
	25	4000	921	1018
Acea Elabori	1	<100	ND	0	NEG	ND	NEG
	2	<100		0	NEG		NEG
	3	<100		0	NEG		NEG
	4	<100		0	NEG		NEG
	5	150		222	POS		POS
	6	<100		0	NEG		NEG
	7	<100		0	NEG		NEG
	8	<100		0	POS		NEG
	9	<100		0	NEG		NEG
	10	<100		0	NEG		NEG
Analysis Laboratory Acquevenete s.p.a	1	<100	0	0	NEG	ND	NEG
	2	<100	0	0	NEG		NEG
	3	<100	0	0	NEG		NEG
	4	<100	0	0	NEG		NEG
	5	<100	0	0	NEG		NEG
	6	<100	0	0	NEG		NEG
	7	<100	0	0	NEG		NEG
	8	<100	0	0	NEG		NEG
	9	<100	0	0	NEG		NEG
	10	<100	0	0	NEG		NEG
	11	<100	0	0	POS		NEG
	12	<100	0	0	POS		NEG
	13	<100	0	0	NEG		NEG
	14	<100	0	0	NEG		NEG
	15	<100	0	0	NEG		NEG
	16	<100	0	0	NEG		NEG
	17	<100	0	0	NEG		NEG
	18	<100	0	0	NEG		NEG
	19	<100	0	0	POS		NEG
	20	<100	0	0	POS		NEG
	21	<100	0	0	NEG		NEG
	22	<100	0	0	NEG		NEG
	23	<100	0	0	NEG		NEG
	24	<100	0	0	POS		NEG
	25	<100	0	0	POS		NEG
Microbiology laboratory Arpa Basilicata	1	2600	ND	2.2	POS	ND	ND
	2	2400		2.2	POS
	3	2400		0	POS
	4	2600		2.2	POS
	5	2200		0	POS
	6	400		0	POS
	7	400		2.2	POS
	8	600		0	POS
	9	800		0	POS
	10	900		0	POS
	11	0		1.1	POS
	12	200		0	POS
	13	300		2.2	POS
	14	200		2.2	POS
	15	500		0	POS
	16	3600		1.1	POS
	17	2400		1.1	POS
	18	3400		0	POS
	19	3400		1.1	POS
	20	3200		0	NEG
	21	1200		0	POS
	22	1000		0	POS
	23	1700		2.2	POS
	24	700		1.1	POS
	25	3400		2.2	POS
Regional reference laboratory for environmental surveillance of legionellosis, Department of Salerno Arpa Campania	1	13700	1110	17178	POS	ND	ND
	2	<100	<10	<100	NEG
	3	500	10	23	POS
	4	300	5	11	POS
	5	<100	<10	<100	POS
	6	<100	<10	<100	POS
	7	<100	<10	<100	NEG
	8	<100	<10	<100	NEG
	9	<100	<10	<100	NEG
	10	<100	<10	<100	NEG
	11	5000	<10	<100	POS
	12	9800	<10	<100	POS
	13	400	13	58	POS
	14	4800	287	310	NEG
	15	21000	N/A	10176	POS
	16	<100	<10	<100	POS
	17	400	31	58	POS
	18	1800	79	169	POS
	19	1800	19	146	ND
	20	400	7	169	ND
	21	<100	1	23	ND
	22	<100	<10	<100	ND
	23	300	<10	<100	ND
	24	1600	<10	159	ND
	25	1500	<10	264	ND
Regional Department of Laboratories Biological Analysis Service EST Laboratory Arpa Veneto	1	<100	ND	<1	POS	NEG	ND
	2	<100		<1	NEG	NEG
	3	2000		506.718	POS	POS
	4	1600		409.561	POS	POS
	5	<100		<1	NEG	NEG
	6	65000		N/A	POS	POS
	7	200		21.939	POS	POS
	8	300		119.763	POS	POS
	9	100		1.07546	POS	POS
	10	<100		3.525	POS	POS
	11	2300		627.128	POS	POS
	12	1500		53.3858	POS	POS
	13	1800		65.8784	POS	POS
	14	90000		N/A	POS	POS
	15	4000		1459.78	POS	POS
	16	600		221.902	POS	POS
	17	700		141.567	POS	POS
	18	2000		78.7981	POS	POS
	19	600		134.194	POS	POS
	20	<100		<1	POS	POS
	21	<100		<1	POS	POS
	22	<100		<1	POS	POS
	23	<100		<1	POS	POS
	24	<100		<1	POS	POS
	25	500		141.567	ND	ND
	26	100		47.3644	ND	ND
	27	200		36.0836	ND	ND
	28	200		5.79541	ND	ND
	29	100		1.07546	ND	ND
Bionaturalistic Laboratory Arpa Calabria	1	0	ND	0	ND	ND	ND
	2	0		0
	3	0		0
	4	0		0
	5	0		0
	6	0		0
	7	0		0
	8	0		0
	9	0		0
	10	0		0
	11	0		0
	12	0		0
	13	0		0
	14	500		361
	15	700		23
	16	400		22
	17	2500		0
	18	1800		0
	19	26000		74
	20	0		361
	21	4000		11
	22	600		35
	23	1400		58
	24	900		47
	25	600		104
Regional environmental protection agency Reggio Emilia Arpa Reggio Emilia	1	< 100	ND	< 10	ND	ND	ND
	2	< 100		< 10
	3	< 100		1
	4	< 100		< 10
	5	< 100		< 10
	6	< 100		< 10
	7	< 100		< 10
	8	< 100		< 10
	9	< 100		< 10
	10	< 100		< 10
	11	< 100		< 10
	12	1100		< 10
	13	< 100		< 10
	14	< 100		< 10
	15	< 100		< 10
	16	< 100		< 10
	17	< 100		< 10
	18	< 100		< 10
	19	< 100		< 10
	20	< 100		< 10
	21	< 100		< 10
	22	< 100		< 10
	23	< 100		< 10
	24	200		< 10
	25	< 100		< 10
	26	< 100		< 10
Analitical Biology Unit, BolognaArpa Bologna	1	< 100	ND	< 10	POS	ND	POS
	2	400		60	POS		POS
	3	< 100		4	POS		POS
	4	110000		7	NEG		NEG
	5	< 100		< 10	NEG		NEG
	6	< 100		< 10	POS		POS
	7	< 100		< 10	POS		POS
	8	< 100		< 10	POS		POS
	9	< 100		< 10	POS		POS
	10	5300		1110	POS		POS
	11	8000		1718	POS		POS
	12	7000		872	POS		POS
	13	6000		813	POS		POS
	14	< 100		< 10	NEG		NEG
	15	< 100		< 10	NEG		NEG
	16	< 100		< 10	NEG		NEG
	17	< 100		< 10	NEG		NEG
	18	200		15	POS		POS
	19	1000		8	POS		POS
	20	7000		13	POS		POS
	21	< 100		1	POS		POS
	22	21000		N/A	POS		POS
	23	7000		1290	POS		POS
	24	14000		1222	POS		POS
	25	11000		1460	POS		POS
Università Alma Mater Bologna	1	200	ND	373	Pos	ND	ND
	2	<100	1	< 100	Pos
	3	<100	<10	< 100	Pos
	4	<100	<10	< 100	Neg
	5	<100	<10	< 100	Pos
	6	<100	<10	< 100	Pos
	7	3900	4368	4004	Pos
	8	<100	<10	< 100	Pos
	9	<100	<10	< 100	Neg
	10	<100	<10	< 100	Neg
	11	100	<10	< 100	Neg
	12	<100	<10	< 100	Neg
	13	9400	N/A	756	Pos
	14	7300	3295	1422	Pos
	15	5400	1441	47	Pos
	16	10000	N/A	47749	Pos
	17	1700	2731	290	Pos
	18	4000	6271	6506	Pos
	19	15000	217	422	Pos
	20	<100	<10	< 100	Pos
	21	<100	<10	< 100	Pos
	22	<100	<10	< 100	Pos
	23	<100	<10	< 100	Pos
	24	<100	<10	< 100	Pos
	25	47000	N/A	263254	Pos
	26	36000	79877	36860	Pos
	27	2000	12629	1705	Pos
	28	3000	1650	3316	Pos
	29	190000	N/A	36860	Pos
	30	<100	<10	< 100	Pos
Department of Biomedical, Metabolic and Neuroscience Sciences, Public Health Section Università Modena	1	8500	0	0	POS	ND	ND
	2	<50	0	0	POS
	3	9000	19	23	POS
	4	4500	36	11	POS
	5	25500	36	90	POS
	6	2500	6	0	POS
	7	5000	85	176	POS
	8	2550	180	169	POS
	9	5500	205	659	POS
	10	4500	53	474	POS
	11	10900	287	1644	POS
	12	4000	92	39	POS
	13	4000	53	39	POS
	14	1000	19	10	POS
	15	2500	53	39	POS
	16	35500	385	4916	POS
	17	<50	0	0	POS
	18	500	22	52	POS
	19	6000	134	141	POS
	20	2000	72	66	POS
	21	3000	19	11	POS
	22	750	53	90	POS
	23	9500	1460	1269	POS
	24	1000	36	52	POS
	25	2000	31	35	POS
	26	8750	1222	921	POS
Food and Microbiology Laboratory ARPA Friuli Venezia Giulia	1	6000	ND	1460	POS	POS	ND
	2	500		1460	POS	POS
	3	60000		<10	POS	POS
	4	100		<10	POS	POS
	5	4400		79	POS	POS
	6	100		134	POS	POS
	7	80000		>2273	POS	POS
	8	15000		>2273	POS	POS
	9	60000		<10	NEG	POS
	10	8000		1718	POS	POS
	11	8000		1572	POS	POS
	12	13000		13	POS	POS
	13	40000		>2273	POS	POS
	14	100		16	POS	POS
	15	1000		<10	NEG	POS
	16	<100		<10	NEG	NEG
	17	<100		<10	NEG	NEG
	18	<100		<10	NEG	NEG
	19	<100		<10	NEG	NEG
	20	<100		<10	NEG	NEG
	21	6500		>2273	POS	POS
	22	5200		>2273	POS	POS
	23	100		13	POS	NEG
	24	<100		<10	POS	POS
	25	100		287	POS	POS
	26	<100		<10	POS	POS
Biological sector laboratories Heratech group	1	400	ND	76	POS	POS	ND
	2	<50		0	POS	POS
	3	<50		0	NEG	NEG
	4	<50		0	NEG	NEG
	5	<50		0	POS	POS
	6	<50		0	POS	POS
	7	180		0	POS	POS
	8	1300		1	POS	POS
	9	<50		0	NEG	NEG
	10	150		6	POS	POS
	11	<50		1	POS	NEG
	12	<50		11	POS	POS
	13	150		53	POS	POS
	14	<50		0	NEG	NEG
	15	<50		0	NEG	NEG
	16	50		0	POS	NEG
	17	400		127	POS	POS
	18	100		2	POS	POS
	19	<50		0	POS	NEG
	20	700		0	POS	POS
	21	50		1	POS	POS
	22	500		2	POS	POS
	23	<50		0	POS	NEG
	24	<50		0	NEG	POS
National reference laboratory for legionella infection Istituto Superiore di Sanità	1	<50	0	0	Pos	ND	Pos
	2	2600	1867	2276	Pos		Pos
	3	<50	0	0	Pos		Pos
	4	400	0	0	Pos		Pos
	5	750	0	37	Pos		Pos
	6	750	44	41	Pos		Pos
	7	19800	124	53	Pos		Pos
	8	200	11	14	Pos		Pos
	9	300	0	0	Pos		Pos
	10	23000	>2272,6	>2272,6	Pos		Pos
	11	250	0	0	Pos		Pos
	12	<50	0	0	Pos		Pos
	13	<50	0	0	Pos		Pos
	14	<50	0	0	Pos		Pos
	15	<50	0	0	Pos		Pos
	16	<50	0	0	Pos		Pos
	17	<50	0	0	Pos		Pos
	18	6000	72	608	Pos		Pos
	19	28000	538	>2272.6	Pos		Pos
	20	20000	>2272.6	>2272.6	Pos		Pos
	21	9750	205	1923	Pos		Pos
Arpa Lazio	1	100	ND	36	POS	ND	POS
	2	11000		>2272,6	POS		POS
	3	4800		>2272,6	POS		POS
	4	5100		>2272,6	POS		POS
	5	21000		0	POS		POS
	6	20000		0	POS		POS
	7	<50		0	POS		NEG
	8	<50		0	NEG		NEG
	9	<50		0	NEG		NEG
	10	<50		0	NEG		NEG
	11	<50		0	NEG		NEG
	12	<50		0	NEG		NEG
	13	400		463	POS		POS
	14	50		172	POS		POS
	15	<50		0	POS		POS
	16	<50		0	NEG		NEG
	17	<50		0	NEG		NEG
	18	<50		0	NEG		NEG
	19	<50		0	NEG		NEG
	20	<50		0	NEG		NEG
	21	<50		0	NEG		NEG
	22	500		0	NEG		POS
	23	<50		0	NEG		POS
	24	<50		0	POS		NEG
	25	<50		1	NEG		POS
Biological Agent Risk Laboratory INAIL	1	>30000	ND	ND	POS	ND	POS
	2	>30000			POS		POS
	3	>30000			POS		POS
	4	>30000			POS		POS
	5	<100			POS		POS
	6	<100			POS		NEG
	7	<100			NEG		NEG
	8	<100			POS		POS
	9	20300			POS		POS
	10	12700			POS		POS
	11	6400			POS		POS
	12	10800			POS		POS
	13	19100			POS		POS
	14	5600			POS		POS
	15	28900			POS		POS
	16	21600			POS		POS
	17	12800			POS		POS
	18	12600			POS		POS
	19	8100			POS		POS
	20	22200			POS		POS
	21	500			POS		POS
	22	23100			POS		POS
	23	14100			POS		POS
	24	26900			POS		POS
	25	19200			POS		POS
Department of Health Sciences Università Genova	1	18000	3281	2273	ND	ND	ND
	2	800	187	127
	3	800	84	106
	4	15000	2396	2273
	5	500	74	36
	6	200	NEG	4
	7	1200	23	12
	8	<100	-	-
	9	<100	-	-
	10	400	39	66
	11	3700	416	786
	12	12300	2771	N/A
	13	17300	3971	N/A
	14	<100	-	2
	15	<100	35	60
	16	<100
	17	700	90	149
	18	20000	3175	N/A
	19	<100	-	-
	20	<100	35	92
	21	<100	-	2
	22	10000	1490	1110
	23	5300	1644	2273
	24	16000	921	1163
	25	7600	2307	N/A
Public Health Laboratory, Brescia ATS Brescia	1	0	0	0	ND	ND	ND
	2	0	0	0
	3	0	0	0
	4	0	0	0
	5	3850	58	60
	6	20000	9772	>2272.6
	7	45500	22726	>2272.6
	8	20000	3281	>2272.6
	9	0	0	0
	10	0	0	0
	11	0	0	0
	12	0	0	0
	13	0	0	0
	14	0	0	0
	15	>300000	31	126
	16	0	0	0
	17	5050	13	126
	18	14500	1290	1127
	19	2100	760	723
	20	20000	117	0
	21	18000	115	0
	22	17000	47	0
	23	60000	307	19226
	24	64000	647	>2272.6
	25	28000	>2272.6	2969
	26	62500	463	>2272.6
	27	6500	127	310
	28	39000	>2272.6	7115
	29	18000	>2272.6	7115
Center of research Capgroup	1	<100	ND	0	ND	ND	ND
	2	<100		0
	3	<100		0
	4	<100		0
	5	<100		0
	6	<100		0
	7	<100		0
	8	<100		0
	9	<100		0
	10	<100		0
	11	<100		0
	12	<100		0
	13	<100		0
	14	<100		0
	15	<100		0
	16	<100		0
	17	<100		0
	18	<100		0
	19	<100		0
	20	<100		0
	21	<100		0
	22	<100		0
	23	<100		0
	24	<100		0
Prevention Laboratory ATS Milano	1	31000	ND	>2272.6	POS	ND	POS
	2	27000		>2272.6	POS		POS
	3	10000		977	POS		POS
	4	<50		<10	POS		POS
	5	14000		1923	POS		POS
	6	<50		<10	POS		POS
	7	38000		>2272.6	POS		POS
	8	2300		572	POS		POS
	9	20000		2273	POS		POS
	10	22000		>2272.6	POS		POS
	11	8000		1572	POS		POS
	12	1600		668	POS		POS
	13	10000		>2272.6	POS		POS
	14	750		157	POS		POS
	15	<50		<10	NEG		NEG
	16	7500		1368	POS		POS
	17	4500		1923	POS		POS
	18	<50		<10	NEG		NEG
	19	900		134	POS		POS
	20	30500		>2272.6	POS		POS
	21	4500		507	POS		POS
	22	<50		<10	NEG		NEG
Multisites Laboratory U.O. Biology ARPAM	1	200	0	36	ND	ND	ND
	2	<100	0	0
	3	<100	0	0
	4	<100	0	0
	5	<100	0	>2272.6
	6	<100	0	0
	7	78000	0	>2272.6
	8	<100	0	0
	9	<100	0	0
	10	<100	0	0
	11	<100	0	0
	12	<100	0	0
	13	<100	0	0
	14	100	0	5
	15	1100	0	120
	16	<100	0	0
	17	200	0	124
	18	200	0	42
	19	200	0	26
Microbiological analysis Laboratoy ARPA Piemonte	1	< 83	ND	< 1	POS	NEG	ND
	2	< 67		< 1	POS	NEG
	3	3000		72	POS	POS
	4	< 50		< 1	NEG	NEG
	5	< 50		< 1	POS	POS
	6	< 50		< 1	POS	POS
	7	800		72	POS	POS
	8	500		26	POS	POS
	9	< 50		< 1	POS	POS
	10	500		4	POS	POS
	11	50		3	POS	POS
	12	50		4	POS	NEG
	13	< 50		< 1	NEG	POS
	14	50		< 1	POS	POS
	15	1500		113	POS	POS
	16	< 50		< 1	POS	POS
	17	< 50		< 1	NEG	NEG
	18	< 50		< 1	NEG	NEG
	19	2200		>2272.6	NEG	POS
	20	50		4	POS	POS
	21	< 50		< 1	POS	POS
	22	> 7500		977	POS	POS
	23	500		22	NEG	NEG
	24	< 50		< 1	NEG	POS
	25	150		42	NEG	POS
	26	< 50		< 1	NEG	NEG
Interdisciplinary Department of Medicine Università degli Studi di Bari	1	1500	ND	205	POS	POS	ND
	2	17500		689	POS	POS
	3	50		0	POS	POS
	4	<50		0	POS	POS
	5	<50		0	POS	POS
	6	<50		0	POS	POS
	7	750		267	POS	POS
	8	2100		164	POS	POS
	9	100		0	POS	POS
	10	150		0	POS	POS
	11	500		0	POS	POS
	12	100		0	POS	POS
	13	<50		0	POS	POS
	14	<50		0	POS	POS
	15	24500		0	POS	POS
	16	6400		0	POS	POS
	17	3100		296	POS	POS
	18	4500		711	POS	POS
	19	<50		0	POS	POS
	20	100		0	POS	POS
	21	<50		0	POS	POS
	22	<50		1	POS	POS
	23	350		0	POS	POS
	24	<50		0	POS	POS
	25	<50		0	POS	POS
Regional Reference Laboratory for Environmental Diagnosis of Legionella Università degli Studi di Cagliari	1	<100	<100	<10	NEG	ND	ND
	2	<100	<100	<10	NEG
	3	<100	<100	<10	NEG
	4	<100	<100	<10	NEG
	5	70000	1572.5	>2272,6	POS
	6	<100	<100	<10	NEG
	7	<100	<100	1.1	POS
	8	<100	<100	<10	POS
	9	100	<100	4.3	POS
	10	<100	<100	<10	POS
	11	100	<100	5.9	POS
	12	<100	<100	<10	NEG
	13	3000	267	>2272,6	POS
	14	8000	267	1572.5	POS
	15	12000	287	1717.8	POS
	16	8000	222	1572.5	POS
	17	<100	<100	<10	NEG
	18	9500	287	>2272,6	POS
	19	<100	<100	<10	NEG
	20	<100	<100	<10	NEG
	21	300	<100	2.3	POS
	22	32000	385	1572.5	POS
	23	<100	<100	<10	NEG
	24	<100	<100	<10	POS
Department of Medical, Surgical Sciences and Advanced Technologies Università degli Studi di Catania	1	0	0	0	NEG	ND	ND
	2	6400	921	2272.6	POS
	3	1200	305	277	POS
	4	9100	2969	2272.6	POS
	5	0	0	0	POS
	6	104800	13677	2272.6	POS
	7	1800	126	13	NEG
	8	30000	8128	711	POS
	9	9800	2272.6	2272.6	POS
	10	0	0	0	NEG
	11	0	367	90	NEG
	12	200	11	3	POS
	13	0	0	0	NEG
	14	0	0	0	NEG
	15	0	0	14	NEG
	16	1600	474	129	POS
	17	0	0	0	NEG
	18	0	596	41	NEG
	19	0	0	0	POS
	20	2200	4096	222	POS
	21	7800	2969	297	POS
	22	400	74	6	POS
	23	400	275	20	POS
	24	1200	723	4	POS
	25	300	122	24	POS
	26	9200	0	0	POS
Regional Reference laboratory for surveillance and control of legionellosis Università degli Studi di Palermo	1	3650	ND	287	POS	POS	ND
	2	12000		905	POS	POS
	3	<100		134	POS	POS
	4	150		31	POS	POS
	5	<100		0	POS	POS
	6	1350		113	POS	POS
	7	2250		463	POS	POS
	8	14000		905	POS	POS
	9	3000		1718	POS	POS
	10	6000		1718	POS	POS
	11	1850		0	POS	NEG
	12	150		12	POS	POS
	13	<100		0	POS	POS
	14	11000		1718	POS	POS
	15	<100		0	POS	POS
	16	<100		0	POS	POS
	17	<100		0	NEG	NEG
	18	<100		0	NEG	NEG
	19	150		5	POS	POS
	20	<100		0	NEG	NEG
	21	5900		842	POS	POS
	22	30000		N/A	POS	POS
	23	3000		222	POS	POS
	24	<100		0	POS	POS
	25	6000		760	POS	POS
Regional Reference Laboratory for Clinical and Environmental Surveillance of Legionellosis Università degli Studi di Messina	1	2000	ND	ND	POS	ND	ND
	2	100			NEG
	3	100			POS
	4	0			NEG
	5	0			NEG
	6	200			NEG
	7	100			NEG
	8	600			NEG
	9	35000			POS
	10	0			NEG
	11	0			NEG
	12	200			NEG
	13				POS
	14	200			POS
	15	100			POS
	16	800			NEG
	17	150000			POS
	18	12000			POS
	19	0			POS
	20	1700			NEG
	21	0			POS
	22	700			POS
	23	0			POS
	24	100			POS
	25	200			POS
Sterimed	1	8400	ND	<10	POS	POS	ND
	2	8600		1870	POS	POS
	3	<100		<10	NEG	NEG
	4	6200		6590	POS	POS
	5	22000		13420	POS	POS
	6	800		520	POS	POS
	7	1300		1460	NEG	POS
	8	<100		<10	POS	NEG
	9	<100		<10	NEG	NEG
	10	7200		7490	POS	NEG
	11	2100		2200	NEG	POS
	12	23600		25800	POS	POS
	13	25400		28700	POS	POS
	14	<100		<10	POS	POS
	15	<100		<10	NEG	POS
	16	32700		32810	POS	POS
	17	45100		44900	POS	POS
	18	<100		<10	NEG	NEG
	19	<100		<10	NEG	NEG
	20	1100		1700	POS	POS
	21	800		1200	NEG	POS
	22	2200		1900	POS	POS
	23	1900		1500	POS	POS
	24	5400		7900	POS	POS
Public Health Laboratory USL TC Reference Center of the Tuscany Region for Legionellosis ARPA Toscana	1	<50	ND	0	NEG	NEG	ND
	2	<50		0	NEG	NEG
	3	<50		0	NEG	NEG
	4	500		42	POS	POS
	5	1250		397	POS	POS
	6	25000		22726	POS	POS
	7	1700		361	POS	POS
	8	<50		0	NEG	NEG
	9	12500		1882	POS	POS
	10	2900		940	POS	POS
	11	12500		1198	POS	POS
	12	2600		113	POS	POS
	13	150		6	POS	POS
	14	4150		174	POS	POS
	15	250		12	POS	POS
	16	2700		142	POS	POS
	17	<50			NEG	POS
	18	15000		0	POS	POS
	19	14500		1590	POS	POS
	20	90000		9772	POS	POS
	21	120000		12224	POS	POS
	22	55000		5383	POS	POS
	23	90000		8723	POS	POS
	24	31500		4628	POS	POS
	25	22500		2771	POS	POS
Regional Reference laboratory for environmental surveillance of legionellosis APPA Trento	1	< 50	ND	4	POS	ND	ND
	2	< 50		<1	POS
	3	400		99	POS
	4	500		60	POS
	5	1000		113	POS
	6	56000		8128	POS
	7	10000		863	POS
	8	8000		1094	POS
	9	< 50		1	POS
	10	200		19	POS
	11	100		16	POS
	12	1900		317	POS
	13	3000		267	POS
	14	< 50		1	POS
	15	< 50		53	POS
	16	650		590	POS
	17	500		85	POS
	18	500		17	POS
	19	500		240	POS
	20	800		172	POS
	21	2000		277	POS
	22	1500		205	POS
	23	<50		<1	POS
	24	<50		<1	POS
	25	500		10	POS
Regional environmental protection agency, water biomonitoring section ARPA Umbria	1	40000	10616	2272.6	ND	ND	ND
	2	49000	3971	2272.6
	3	600	23	8
	4	3700	921	940
	5	1600	223	339
	6	2700	14598	2272.6
	7	79000	6469	2272.6
	8	147000	5223	2272.6
	9	27000	264	287
	10	3400	1342	1110
	11	5700	126	2273
	12	27000	1057	1222
	13	6800	155	127
	14	1000	4223	2272.6
	15	42000	47	47
	16	<100	123	157
	17	400	187	172
	18	1000	84	85
	19	900	534	397
	20	1200	0	0
	21	<100	0	0
	22	<100	0	0
	23	<100	187	188
	24	1200	0	0
	25	<100	0	0
	26	<100	0	0
	27	<100	ND	572
	28	6200	ND	2272.6
	29	13000	ND	2272.6
	30	13000	ND	0
	31	500	ND	786
	32	6500	ND	2272.6
Microbiology laboratory ARPA Valle D'Aosta	1	200	ND	ND	POS	ND	POS
	2	< 100			POS		POS
	3	< 100			NEG		NEG
	4	100			POS		POS
	5	< 100			POS		POS
	6	< 100			NEG		NEG
	7	< 100			POS		POS
	8	< 100			NEG		NEG
	9	< 100			NEG		NEG
	10	< 100			NEG		NEG
	11	< 100			POS		POS
	12	< 100			POS		POS
	13	< 100			POS		POS
	14	< 100			POS		POS
	15	1000			POS		POS
	16	2900			POS		POS
	17	800			POS		POS
	18	< 100			POS		POS
	19	600			POS		POS
	20	900			POS		POS
	21	700			POS		POS
	22	100			POS		POS
	23	500			POS		POS
	24	300			POS		POS
	25	< 100			POS		POS
Biological laboratory Gruppo Veritas	1	0	ND	0	NEG	ND	ND
	2	0		0	NEG
	3	0		0	NEG
	4	166		42	NEG
	5	0		0	NEG
	6	0		0	NEG
	7	0		0	NEG
	8	0		0	NEG
	9	0		0	NEG
	10	0		0	NEG
	11	0		0	POS
	12	0		0	NEG
	13	0		0	POS
	14	0		0	NEG
	15	0		0	NEG
	16	0		0	POS
	17	0		0	NEG
	18	0		0	NEG
	19	0		0	NEG
	20	0		0	NEG
	21	2800		172	POS
	22	0		0	NEG
	23	800		106	POS
	24	20000		>2272.6	POS
